# Supplementary material for: Delayed onset of ocean acidification in the Gulf of Maine
Source: Sci Rep. 2025 Jan 15;15:2039. doi: 10.1038/s41598-024-84537-3 (PMC11736168; doi:10.1038/s41598-024-84537-3)
Supplement: Supplementary file 1 — Supplementary Material 1 [file 41598_2024_84537_MOESM1_ESM.xlsx]

## Sheet: Sheet3
											pH uncertainty evelope
Calendar year (CE)	Specimen	Sample weight (mg)	B/Ca (µmol/mol)	Run concentration [B] (µg/g)	δ11B (‰)	2𝜎	SST Boothbay (°C)	pKB	δ11Bborate (‰)	Seawater pH (total)	(-2𝜎)	(-1𝜎)	(+1𝜎)	(+2𝜎)	Notes
2018	Modern	0.854		10.2003	28.6738	0.340982	10.4377	8.80024	14.9067	7.87021	7.73465	7.79721	7.92973	7.98303
2001.96	MN01	0.935	414.412	10.6121	28.4591	0.326009	10.6439	8.79764	14.7597	7.84183	7.699	7.76972	7.90731	7.95253
2001.21	MN01	1.087	426.496	19	28.8196	0.191045	10.0106	8.80565	15.0066	7.89246	7.81491	7.85132	7.93531	7.96671
2000.42	MN01	1.293	410.413	22.5635	28.946	0.176179	9.89738	8.80708	15.0931	7.90809	7.83507	7.86729	7.94701	7.97843
1999.74	MN01	1.076	418.481	20.9042	28.5864	0.181818	9.89738	8.80708	14.8468	7.8667	7.7839	7.82505	7.90616	7.94271
1999.12	MN01	1.216	396.111	18.5458	28.5281	0.193825	9.92479	8.80674	14.8069	7.85934	7.77724	7.812	7.90178	7.93325
1998.44	MN01	1.017	406	12	27.885	0.284359	9.16228	8.81644	14.3665	7.78485	7.64092	7.71148	7.85153	7.89671
1997.61	MN01	1.078	394.188	15.1869	27.8456	0.225042	9.16228	8.81644	14.3395	7.77922	7.65581	7.71839	7.83623	7.87635
1996.74	MN01	1.089	373.727	23.1722	28.0284	0.17452	9.00566	8.81844	14.4646	7.80681	7.72137	7.76008	7.85114	7.88499
1996.03	MN01	1.111	384.394	19.777	27.9829	0.186848	9.16057	8.81646	14.4335	7.79857	7.70853	7.7489	7.84717	7.88284
1995.54	MN01	1.22	370.801	22	28.1989	0.177895	9.16057	8.81646	14.5814	7.82763	7.74618	7.7842	7.8701	7.90128
1994	MN01	1.144	380.835	23.3095	27.8418	0.174171	9.28297	8.8149	14.3368	7.77713	7.68708	7.72703	7.82218	7.85689
1992.7	MN01	1.263	389.136	27.5082	27.9261	0.166724	8.5011	8.82491	14.3946	7.79912	7.70945	7.75349	7.84578	7.87361
1991.37	MN01	1.235	387.844	33.3668	28.4285	0.16167	9.22697	8.81562	14.7387	7.85602	7.7817	7.81866	7.89705	7.92401
1990.03	MN01	1.289	387.972	32.203	28.2355	0.162429	9.13829	8.81675	14.6065	7.83268	7.75475	7.79056	7.87702	7.90773
1988.2	MN01	1.275	375.355	36.8315	27.8612	0.159769	8.52951	8.82455	14.3501	7.78956	7.68908	7.7453	7.83044	7.8655
1987.11	MN01	1.267	397.203	31.8249	27.8973	0.162694	8.2415	8.82825	14.3748	7.79839	7.71376	7.75135	7.8392	7.87323
1985.76	MN01	1.313	370.756	37.444	27.5457	0.159472	8.49096	8.82504	14.134	7.74288	7.65457	7.69382	7.79082	7.82276
1984.59	MN01	1.329	372.461	38.1495	27.3538	0.159139	8.96795	8.81893	14.0026	7.70579	7.60446	7.6533	7.75754	7.79415
1982.44	MN01	1.305	372.185	31.239	28.0748	0.163126	8.97052	8.81889	14.4964	7.81357	7.73064	7.76688	7.85543	7.88833
1981.11	MN01	1.338	385.82	34.6292	27.5639	0.160926	8.38849	8.82636	14.1465	7.74704	7.65322	7.69769	7.79712	7.82808
1979.64	MN01	1.207	403.535	7	27.3811	0.516845	8.03552	8.83091	14.0213	7.7223	7.38017	7.5522	7.83976	7.92603
1977.97	MN01	1.086	393.116	17	27.8971	0.20551	8.01918	8.83112	14.3747	7.80124	7.69962	7.74849	7.85183	7.89458
1975.92	MN01	1.142	418.43	21.1077	26.0885	0.181024	9.27322	8.81503							Sample rejected based on B/Ca
1973.93	MN01	1.064	427.549	17.0976	24.1422	0.204656	9.19452	8.81603							Sample rejected based on B/Ca
1972.75	MN01	1.016	460.115	17.5453	24.0075	0.200953	8.79671	8.82112							Sample rejected based on B/Ca
1969.89	MN01	0.786	414.161	8.06255	26.0891	0.444439	8.92822	8.81944							Sample rejected based on B/Ca
1968.29	MN01	0.74	431.287	7.44666	26.6868	0.484351	8.08634	8.83025							Sample rejected based on B/Ca
1961.91	MN01	1.17	386.779	16.3605	27.5589	0.211563	8.14774	8.82946	14.1431	7.74936	7.62738	7.68733	7.80597	7.84754
1961.6	6248	0.758	388.558	10.6495	28.0722	0.324717	8.14774	8.82946	14.4947	7.82379	7.67076	7.74896	7.89403	7.9435
1960.77	6248	1.012	388.282	8.58664	28.1918	0.414456	8.48671	8.8251	14.5766	7.83534	7.65685	7.73632	7.9182	7.97626
1959.93	6248	1.094	394.492	11.6933	28.0034	0.292516	8.84116	8.82055	14.4475	7.80549	7.65905	7.73194	7.86912	7.91669
1959.07	6248	1.236	387.175	18.2324	28.3869	0.195901	8.34039	8.82698	14.7102	7.8622	7.77083	7.81759	7.9057	7.93291
1958.45	6248	1.264	375.079	14.1368	28.1001	0.240315	8.53929	8.82442	14.5138	7.8225	7.71195	7.76395	7.8777	7.91837
1957.84	6248	1.208	384.568	12.3123	28.1883	0.276591	8.53929	8.82442	14.5742	7.8342	7.70963	7.77139	7.88986	7.93191
1957.03	6248	1.22	365.601	17.3086	28.0802	0.202867	9.193	8.81605	14.5002	7.81146	7.71063	7.75391	7.85751	7.89649
1956.33	6248	1.077	457.235	19.8425	21.9008	0.186524	9.17541	8.81627							Sample rejected based on B/Ca
1955.1	6248	1.187	346.544	17.4814	28.5129	0.20146	9.99667	8.80582	14.7965	7.85658	7.76837	7.81015	7.90069	7.93282
1954.04	6248	0.902	332.638	8.37697	26.8007	0.426042	10.1665	8.80367	13.6237	7.58877	7.18605	7.41746	7.7124	7.80302
1953	6248	0.908	337.075	8.14245	27.4191	0.439644	11.0821	8.79213	14.0473	7.68974	7.40223	7.54838	7.78616	7.85795
1952.38	6248	1.322	335.619	12.4919	27.4279	0.272354	10.1082	8.80441	14.0534	7.70347	7.54929	7.61861	7.77792	7.82569
1951.33	6248	1.306	333.171	18.8894	27.5331	0.191698	10.8059	8.7956	14.1254	7.71147	7.60092	7.65688	7.76442	7.80342
1950.59	6248	1.2	342.69	20.0639	27.753	0.185458	10.8059	8.7956	14.276	7.74492	7.64452	7.69189	7.79125	7.83415
1950.08	6248	1.346	338.814	19.5478	27.7877	0.188018	9.98228	8.80601	14.2998	7.76041	7.65989	7.71008	7.8125	7.84935
1948.93	6248	1.287	333.955	19.5441	27.9731	0.188037	6.65	8.84892	14.4268	7.82968	7.73315	7.77689	7.87924	7.9149
1948.04	6248	1.149	326.345	12.5098	27.5799	0.271942	8.16766	8.82921	14.1574	7.75237	7.59061	7.66981	7.81836	7.87263
1947.52	6248	1.276	337.75	19.6976	27.6272	0.187247	8.16766	8.82921	14.1899	7.75965	7.65065	7.69998	7.809	7.84677
1947.02	6248	1.471	321.863	14.5532	27.7896	0.233846	9.24345	8.81541	14.3011	7.77008	7.63943	7.70445	7.82341	7.866
1946.08	6248	1.572	326.824	22.4141	27.306	0.176616	8.50667	8.82484	13.9699	7.7037	7.58932	7.64524	7.75582	7.79875
1944.75	6248	1.593	340.085	26.3198	27.4081	0.168331	8.41397	8.82603	14.0398	7.72186	7.62035	7.66659	7.77095	7.80621
1944.12	6248	1.275	335.143	7.3261	27.5045	0.492811	8.01621	8.83116	14.1058	7.74251	7.42333	7.6022	7.85197	7.93185
1943.49	6248	1.594	349.847	24.6061	27.6914	0.171276	7.36298	8.83962	14.2338	7.77978	7.68166	7.72954	7.82821	7.86577
1942.93	6248	1.715	352.347	21.0443	27.9962	0.181268	7.36298	8.83962	14.4426	7.82357	7.72512	7.77428	7.87153	7.90361
1941.91	6248	1.893	363.331	32.8082	28.1109	0.162025	8.12253	8.82979	14.5211	7.82931	7.74416	7.7825	7.86851	7.9018
1941.18	6248	1.848	371.562	37.9905	28.4038	0.159213	7.85836	8.8332	14.7218	7.87053	7.79858	7.83207	7.90841	7.93658
1940.42	6248	1.678	368.388	21.4568	28.2488	0.179735	6.99151	8.84446	14.6156	7.86211	7.77777	7.81561	7.90411	7.94038
1939.69	6248	1.745	363.896	33.4076	28.2894	0.161645	6.99151	8.84446	14.6434	7.86734	7.7845	7.82572	7.90802	7.93624
1938.97	6248	1.991	357.804	32.8587	28.2192	0.161992	6.41397	8.85201	14.5953	7.86582	7.78906	7.82497	7.90788	7.93806
1938.36	6248	1.993	387.113	47.1367	28.3668	0.155412	7.32384	8.84013	14.6964	7.87283	7.80053	7.83366	7.91043	7.9384
1937.5	6248	1.639	365.256	32.8937	28.6654	0.161969	7.32384	8.84013	14.9009	7.90911	7.83448	7.86961	7.9482	7.9777
1936.73	6248	1.989	370.723	37.4523	28.5982	0.159468	9.01126	8.81837	14.8549	7.8794	7.80903	7.8402	7.91781	7.94252
1936.24	6248	1.877	356.952	44.2848	28.3891	0.15653	7.49121	8.83795	14.7117	7.87345	7.79607	7.83288	7.9107	7.93441
1935.75	6248	1.909	366.725	54.4264	28.1409	0.152658	7.49121	8.83795	14.5417	7.84148	7.76278	7.79959	7.88235	7.91246
1935.29	6248	2.011	359.085	49.73	27.5985	0.154419	8.12418	8.82977	14.1702	7.7558	7.66586	7.70689	7.7993	7.82941
1934.79	6248	1.53	377.049	40.5057	28.0644	0.158089	8.12418	8.82977	14.4893	7.82303	7.7402	7.77638	7.86005	7.89334
1934.26	6248	1.793	381.937	40.2105	27.9362	0.158216	7.58493	8.83674	14.4015	7.81236	7.72716	7.76885	7.85488	7.88649
1933.7	6248	1.957	381.559	52.9681	28.0033	0.153201	7.58493	8.83674	14.4475	7.82167	7.74421	7.77928	7.86361	7.89632
1931.96	6248	1.988	391.464	47.7098	28.2521	0.155191	8.21808	8.82856	14.6178	7.84664	7.76404	7.80085	7.88651	7.91703
1930.95	6248	2.007	387.816	47.8612	28.313	0.155132	9.13836	8.81675	14.6596	7.84265	7.76965	7.80122	7.88267	7.91677
1929.81	6248	1.96	391.4	51.4459	28.2314	0.153771	8.13315	8.82965	14.6037	7.84506	7.76497	7.803	7.88515	7.91673
1929.14	6248	2.213	398.921	43.5913	28.0981	0.156808	7.23654	8.84126	14.5124	7.83908	7.75621	7.79311	7.88025	7.91134
1928.39	6248	2.074	388.864	51.1056	28.1819	0.153899	8.33579	8.82704	14.5698	7.83598	7.75711	7.79703	7.87633	7.90472
1927.48	6248	2.003	381.566	41.6634	27.9889	0.157599	7.91397	8.83248	14.4376	7.81542	7.73297	7.7732	7.85896	7.88908
1926.61	6248	1.682	360.695	41.1983	27.7843	0.157794	7.91397	8.83248	14.2975	7.78639	7.69645	7.73635	7.82541	7.85661
1925.83	6248	1.909	354.082	27.5045	27.6383	0.166728	7.1411	8.84251	14.1974	7.77464	7.67919	7.72374	7.82199	7.85514
1924.29	6248	1.787	350.121	31.8996	28.08	0.162641	7.71448	8.83506	14.5	7.83044	7.74836	7.78578	7.8714	7.90149
1923.5	6248	1.675	345.319	26.0457	27.9135	0.168747	7.71448	8.83506	14.3859	7.80749	7.7138	7.75669	7.85242	7.89218
2002.04	MN07	0.219	428.663	13.1826	28.2797	0.257511	10.6439	8.79764	14.6368	7.81929	7.70059	7.75455	7.87791	7.91783
1998.83	MN07	0.75	422.447	8.41659	29.4621	0.423811	9.92479	8.80674	15.4466	7.96225	7.81726	7.88793	8.03089	8.07792
1998.26	MN07	0.716	431.514	9.97635	29.449	0.349703	9.16228	8.81644	15.4377	7.97064	7.85044	7.90776	8.02571	8.06887
1997.61	MN07	0.741	406.091	6.27199	28.5727	0.5771	9.16228	8.81644	14.8374	7.87441	7.61611	7.73607	7.977	8.04691
1996.09	MN07	0.866	397.756	9.20494	28.1696	0.383218	9.16057	8.81646	14.5613	7.82378	7.63968	7.72766	7.90567	7.95378
1994.44	MN07	0.939	385.226	6.47719	27.9909	0.559135	9.28297	8.8149	14.439	7.79813	7.52111	7.67163	7.91794	7.98356
1993.79	MN07	0.871	393.859	8.59821	28.0676	0.413832	9.28297	8.8149	14.4915	7.80861	7.61442	7.7094	7.89643	7.96112
1993.22	MN07	0.915	405.943	11.2888	28.4845	0.304138	8.5011	8.82491	14.7771	7.87221	7.74537	7.80247	7.93097	7.981
1992.67	MN07	0.897	408.525	9.76026	28.3466	0.358531	8.5011	8.82491	14.6826	7.85507	7.70986	7.7777	7.92998	7.98198
1991.52	MN07	0.953	394.214	11.1495	28.3765	0.308383	8.89405	8.81987	14.7031	7.85379	7.71501	7.78439	7.9082	7.9578
1960.99	6244	0.589	398.136	6.21703	28.3454	0.58205	8.48671	8.8251	14.6817	7.8551	7.57512	7.72465	7.9603	8.03233
1960.55	6244	0.902	404.464	7.8676	28.4527	0.456497	8.48671	8.8251	14.7553	7.86849	7.66401	7.77488	7.94915	8.01686
1958.52	6244	0.917	394.034	6.87696	28.7325	0.526367	8.34039	8.82698	14.9469	7.9038	7.67706	7.78461	8.00156	8.06237
1958	6244	0.714	413.001	7.17382	28.3183	0.503822	8.53929	8.82442	14.6632	7.85099	7.62805	7.73882	7.94306	8.0097
1957.21	6244	1.006	399.638	11.027	29.1711	0.312223	9.193	8.81605	15.2474	7.94149	7.83143	7.8794	8.00037	8.03877
1956.51	6244	1.111	426.095	18.4681	29.3675	0.194327	9.193	8.81605	15.3818	7.96196	7.89316	7.92241	8.00077	8.03126
1955.94	6244	1.071	405.314	19.4414	29.4713	0.18858	9.17541	8.81627	15.453	7.97272	7.90397	7.93373	8.01106	8.03857
1955.47	6244	1.163	414.944	20.9542	29.2377	0.18162	9.99667	8.80582	15.293	7.93829	7.86567	7.89788	7.97592	8.00558
1954.89	6244	1.188	406.535	12.4451	29.1588	0.273442	9.99667	8.80582	15.2389	7.92995	7.8259	7.87959	7.97321	8.00996
1954.17	6244	1.016	387.502	12.5374	29.0146	0.271307	10.1665	8.80367	15.1402	7.91225	7.81802	7.85329	7.96124	7.99783
1953.86	6244	1.13	402.913	17.9083	28.6044	0.198194	10.1665	8.80367	14.8592	7.86543	7.78026	7.81751	7.91141	7.9413
1953.27	6244	1.056	397.117	8.40546	28.6365	0.424436	11.0821	8.79213	14.8812	7.8577	7.68603	7.76485	7.93305	7.98226
1952.79	6244	1.207	395.174	17.8052	28.2105	0.198956	11.0821	8.79213	14.5894	7.80481	7.71185	7.75324	7.85064	7.88541
1952.2	6244	0.812	388.35	10.6514	27.7902	0.32465	10.1082	8.80441	14.3015	7.75917	7.59458	7.66703	7.8278	7.88422
1951.67	6244	1.092	408.764	14.472	28.2808	0.235062	10.1082	8.80441	14.6375	7.82619	7.72325	7.77051	7.87707	7.92063
1951.17	6244	0.95	411.116	13.9898	28.8299	0.24274	10.8059	8.7956	15.0136	7.88359	7.78758	7.83181	7.92963	7.96246
1950.64	6244	1.148	405.172	17.0256	28.5511	0.205285	10.8059	8.7956	14.8227	7.85098	7.75685	7.79964	7.89281	7.92479
